# Supplementary material for: Functional Resilience of Mutually Repressing Motifs Embedded in Larger Networks
Source: Biomolecules. 2022 Dec 9;12(12):1842. doi: 10.3390/biom12121842 (PMC9775907; doi:10.3390/biom12121842)
Supplement: Supplementary file 1 [file biomolecules-12-01842-s001.zip]

Archive with 1 entries (1 files):
- biomolecules-1891313-Supplementary Materials.pdf
